# Supplementary material for: RASSF1A controls tissue stiffness and cancer stem‐like cells in lung adenocarcinoma
Source: EMBO J. 2019 May 27;38(13):e100532. doi: 10.15252/embj.2018100532 (PMC6600643; doi:10.15252/embj.2018100532)
Supplement: Supplementary file 4 — Movie EV1 [file EMBJ-38-e100532-s004.zip]

Archive with 4 entries (3 files):
- Movie_EV1.docx
- MRI_Control.mp4
- __MACOSX/
- __MACOSX/._MRI_Control.mp4
