# Supplementary material for: RASSF1A controls tissue stiffness and cancer stem‐like cells in lung adenocarcinoma
Source: EMBO J. 2019 May 27;38(13):e100532. doi: 10.15252/embj.2018100532 (PMC6600643; doi:10.15252/embj.2018100532)
Supplement: Supplementary file 5 — Movie EV2 [file EMBJ-38-e100532-s005.zip]

Archive with 5 entries (4 files):
- Movie_EV2.docx
- MRI_RASSF1A.mp4
- __MACOSX/
- __MACOSX/._Movie_EV2.docx
- __MACOSX/._MRI_RASSF1A.mp4
