# Supplementary material for: RASSF1A controls tissue stiffness and cancer stem‐like cells in lung adenocarcinoma
Source: EMBO J. 2019 May 27;38(13):e100532. doi: 10.15252/embj.2018100532 (PMC6600643; doi:10.15252/embj.2018100532)
Supplement: Supplementary file 6 — Movie EV3 [file EMBJ-38-e100532-s006.zip]

Archive with 5 entries (4 files):
- H1299_RASSF1A_3D_spheroids_grown_on_Matrigel.mp4
- Movie_EV3.docx
- __MACOSX/
- __MACOSX/._H1299_RASSF1A_3D_spheroids_grown_on_Matrigel.mp4
- __MACOSX/._Movie_EV3.docx
