# Supplementary material for: RASSF1A controls tissue stiffness and cancer stem‐like cells in lung adenocarcinoma
Source: EMBO J. 2019 May 27;38(13):e100532. doi: 10.15252/embj.2018100532 (PMC6600643; doi:10.15252/embj.2018100532)
Supplement: Supplementary file 7 — Source Data for Expanded View [file EMBJ-38-e100532-s011.zip]

Archive with 5 entries (4 files):
- SD_Figure_EV1._uncropped_membranes.pdf
- SD_Figure_EV4._uncropped_membranes.pdf
- __MACOSX/
- __MACOSX/._SD_Figure_EV1._uncropped_membranes.pdf
- __MACOSX/._SD_Figure_EV4._uncropped_membranes.pdf
